# Supplementary material for: Determination of abundance and symbiotic effectiveness of native rhizobia nodulating soybean and other legumes in Rwanda
Source: Plant Environ Interact. 2024 Mar 19;5(2):e10138. doi: 10.1002/pei3.10138 (PMC10949400; doi:10.1002/pei3.10138)
Supplement: Supplementary file 1 — Supporting Information S1. [file PEI3-5-e10138-s001.xlsx]

## Sheet: MPN data on soill from pouches
Scientific name	Sites
Strains	No of nodulated Unit	MPN	MPN in log
N01	2	58	1.76343
N02	0	58	1.76343
N03	1	58	1.76343
N04	1	58	1.76343
N05	4	58	1.76343
N06	7	580	2.76343
N07	5	58	1.76343
N08	0	58	1.76343
N09	10	580	2.76343
N10	7	580	2.76343
N11	1	58	1.76343
N12	0	58	1.76343
N13	3	58	1.76343
N14	0	58	1.76343
N15	2	58	1.76343
N16	2	58	1.76343
N17	3	58	1.76343
N18	1	58	1.76343
N19	5	58	1.76343
N20	1	58	1.76343
N21	0	58	1.76343
N22	2	58	1.76343
N23	2	58	1.76343
N24	3	58	1.76343
N25	2	58	1.76343
N26	4	58	1.76343
N27	0	58	1.76343
N28	2	58	1.76343
N29	3	58	1.76343
N30	1	58	1.76343
N31	1	58	1.76343
N32	0	58	1.76343
N33	3	58	1.76343
N34	1	58	1.76343
N35	1	58	1.76343
N36	0	58	1.76343
N37	3	58	1.76343
N38	4	58	1.76343
N39	4	58	1.76343
N40	1	58	1.76343
N41	2	58	1.76343
N42	4	58	1.76343
N43	7	58	1.76343
N44	1	58	1.76343
N45	0	58	1.76343
N46	1	58	1.76343
N47	3	58	1.76343
N48	1	58	1.76343
N49	0	58	1.76343
N50	2	58	1.76343
N51	0	58	1.76343
N52	0	58	1.76343
N53	0	58	1.76343
N54	3	58	1.76343
N55	7	580	2.76343
N56	0	58	1.76343
N57	1	58	1.76343
N58	3	58	1.76343
N59	7	580	2.76343
N60	1	58	1.76343
N61	0	58	1.76343
N62	14	5800	3.76343
N63	8	580	2.76343
N64	1	58	1.76343
N65	3	58	1.76343
N66	0	58	1.76343
N67	0	58	1.76343
N68	2	58	1.76343
N69	12	5800	3.76343
N70	10	580	2.76343
N71	10	580	2.76343
N72	0	58	1.76343
N73	2	58	1.76343
N74	2	58	1.76343
N75	1	58	1.76343
N76	5	58	1.76343
N77	3	58	1.76343
N78	7	580	2.76343
N79	1	58	1.76343
N80	0	58	1.76343
N81	0	58	1.76343
N82	0	58	1.76343
N83	0	58	1.76343
N84	4	58	1.76343
N85	0	58	1.76343
N86	2	58	1.76343
N87	2	58	1.76343
N88	0	58	1.76343
N89	1	58	1.76343
N90	1	58	1.76343
N91	5	58	1.76343

## Sheet: log(10) and non-param. (rank)
Scientific name	Sites	Strains	MPN in log	Rank	Identifications	pH water	Al3+(meq/100g)	H+ (meq/100g)	Total.N(%)	Org.C(%)	Av.P(ppm)	Ca(meq/100g)	Mg(meq/100g)	K(meq/100g)	CEC(meq/100g)	Sand (%)	Silt (%)	Clay(%)
Bush bean	Phaseolus vulgaris	N02	1.76343	40.6	Nyaruguru, kibeho, mubuga, bush bean	5.81	0	0.048	0.063	1.63	9.5625	2.02	0.702	0.638366	13.48	64	12	24
Pigeon Pea	Pisum sativum	N03	1.76343	40.7	Nyaruguru, kibeho, Nyarusovu, Mubuga, piegeon pea	5.29	0.24	0.296	0.056	1.935	16.4475	1.264	0.444	0.351101	14.616	68	8	24
Bush bean	Phaseolus vulgaris	N04	1.76343	40.8	Nyaruguru, kibeho, mubuga, Nyarusovu, Bush 8	5.91	0	0.08	0.084	1.95	13.77	1.82	0.48	1.43632	10.952	70	8	22
Soybean	Glycine max	N05	1.76343	40.9	Nyaruguru, kibeho, mubuga, Nyarusovu, Soybean	5.07	0.584	0.528	0.105	2.58	15.6825	1.426	0.242	0.159591	14.744	71	9	20
Bush bean	Phaseolus vulgaris	N06	2.76343	85.0	Nyaruguru, Cyahinda, Cyoko, Ruko, bush B	5.83	0	0.064	0.21	3.065	26.01	2.886	0.856	1.02139	15.872	70	12	18
Pigeo Pea	Pisum sativum	N07	1.76343	40.5	Nyaruguru, Kibeho, mubuga, peti poid soil No 7	5.16	0.208	0.544	0.084	1.86	16.065	1.428	0.306	0.510693	15.384	60	12	28
Climbing bean	Phaseolus vulgaris	N08	1.76343	40.6	Nyaruguru, Kibeho, Mubuga, Nyarusovu, climbing bean	5.26	0.464	0.312	0.077	1.745	11.8575	1.436	0.296	0.223428	14.336	60	11	29
Bush bean	Phaseolus vulgaris	N09	2.76343	85.0	Nyaruguru, kibeho, mubuga, Nyarusovu, bush bean	5.45	0	0.064	0.091	2.055	11.0925	1.472	0.856	0.734121	13.208	70	9	21
Climbing bean	Phaseolus vulgaris	N10	2.76343	85.1	Nyaruguru, kibeho , mubuga, Nyarusovu, Climing bean	5.02	0.68	0.424	0.091	1.84	21.0375	0.642	0.272	0.478774	10.2	70	8	22
Bush bean	Phaseolus vulgaris	N11	1.76343	40.8	Nyaruguru, kibeho , mubuga, Nyarusovu, bush bean	5.95	0	0.28	0.077	1.965	8.0325	1.562	0.35	0.223428	13.752	70	8	22
Climbing bean	Phaseolus vulgaris	N12	1.76343	40.9	Nyaruguru, kibeho , mubuga, Nyarusovu, Climing bean	5.36	0.416	0.224	0.091	1.79	14.1525	1.04	0.722	0.510693	16.648	62	10	28
Climbing bean	Phaseolus vulgaris	N13	1.76343	40.10	Nyaruguru, kibeho , mubuga, CB, Soil sampliing Field I	6.16	0	0.104	0.084	2.135	19.5075	2.068	0.792	0.989467	11.384	62	12	26
Pigeo Pea	Pisum sativum	N14	1.76343	40.11	Nyaruguru, kibeho , mubuga, Amashaza, Soil sampliing Field 2	5.4	0.264	0.344	0.084	2.105	16.065	1.152	0.61	0.574529	14.288	72	8	20
Pigeo Pea	Pisum sativum	N15	1.76343	40.12	Nyaruguru, Kibeho, Mubuga, Amashaza, field 15, soil sampling	6.04	0	0.056	0.098	2.005	24.0975	1.832	0.81	0.478774	17	68	8	24
Bush bean	Phaseolus vulgaris	N16	1.76343	40.13	B.Bean , Kibeho, Mubuga	6.05	0	0.104	0.077	1.935	18.7425	1.634	0.778	0.478774	12.864	67	9	24
Soybean	Glycine max	N17	1.76343	40.14	Kibeho, mubuga, soil sampling, Soybean, field IV	5.76	0	0.232	0.084	1.59	21.0375	1.586	0.72	0.574529	13.24	66	12	22
Bush bean	Phaseolus vulgaris	N18	1.76343	40.15	Kibeho, mubuga, ngarama zone, Bushbean, field V (Strain1 (s1))	6.08	0	0.08	0.063	1.48	10.3275	1.15	0.712	0.606447	11.2	68	10	22
Bush bean	Phaseolus vulgaris	N19	1.76343	40.16	Nyaruguru, cyahinda, coko, ruko, Bushbean	6.3	0	0.296	0.077	2.09	24.48	1.118	0.684	0.446856	11.808	68	8	24
Bush bean	Phaseolus vulgaris	N21	1.76343	40.17	Nyaruguru, cyahinda, coko, ruko, Bushbean	5.89	0	0.104	0.077	1.85	16.83	1.244	0.792	0.638366	13.96	70	10	20
Climbing bean	Phaseolus vulgaris	N22	1.76343	40.18	Nyaruguru, cyahinda, coko, ruko, Climbing bean	5.77	0	0.0056	0.056	1.215	19.89	1.042	0.476	0.766039	10.12	63	9	28
Climbing bean	Phaseolus vulgaris	N23	1.76343	40.19	Nyaruguru, cyahinda, coko, ruko, Climbing bean	6.01	0	0.216	0.077	1.795	13.3875	1.27	0.462	0.127673	13.048	69	11	20
Bush bean	Phaseolus vulgaris	N24	1.76343	40.20	Nyaruguru, kibeho, cyoko, Soil sampling	6.12	0	0.128	0.175	3.605	29.07	1.75	0.744	0.574529	16.424	71	11	18
Climbing bean	Phaseolus vulgaris	N25	1.76343	40.21	Nyaruguru, cyahinda, cyoko, CB, soil sampling	5.36	0.12	0.312	0.098	2.255	36.72	1.712	0.442	0.92563	12.288	69	11	20
Climbing bean	Phaseolus vulgaris	N26	1.76343	40.22	Nyaruguru, cyahinda, cyoko, CB, soil sampling	5.4	0.36	0.288	0.119	2.54	23.715	1.604	0.55	0.574529	13.824	67	13	20
Climbing bean	Phaseolus vulgaris	N27	1.76343	40.23	Nyaruguru, cyahinda, cyoko, CB, soil sampling field x	6.59	0	0.24	0.119	2.935	24.0975	2.662	0.91	0.829876	14.328	70	12	18
Pigeo Pea	Pisum sativum	N29	1.76343	40.24	Nyaruguru, cyahinda, cyoko, ruko, pigeonpea	6.01	0	0.256	0.098	2.3	14.9175	1.076	0.658	0.478774	12.48	70	10	20
Soybean	Glycine max	N30	1.76343	40.25	Nyaruguru, cyahinda, cyoko, ruko, soybean	5.2	0.664	0.544	0.091	1.555	12.24	0.7	0.336	0.0638366	12.88	68	10	22
Bush bean	Phaseolus vulgaris	N31	1.76343	40.26	Nyaruguru, cyahinda, cyoko, ruko, Bushbean	5.29	0.128	0.536	0.091	1.52	33.2775	0.978	0.43	0.383019	12.024	68	10	22
Climbing bean	Phaseolus vulgaris	N32	1.76343	40.27	Nyaruguru, cyahinda, cyoko, ruko, climbingbean	4.91	1.672	0.848	0.091	1.73	17.595	0.672	0.166	0.255346	12.408	68	10	22
Bush bean	Phaseolus vulgaris	N33	1.76343	40.28	Nyaruguru, cyahinda, cyoko, ruko, Bushbean	6.49	0	0.112	0.161	3.465	63.495	3.564	1.202	1.18098	17.144	72	10	18
Bush bean	Phaseolus vulgaris	N34	1.76343	40.29	Huye, rusatira, kiruhura, umuremera, Bushbean	5.81	0	0.112	0.077	1.265	16.4475	1.432	0.544	0.638366	11.992	73	11	16
Pigeo Pea	Pisum sativum	N35	1.76343	40.30	Huye, ruhashya, ruhashya, Rugarama, petit poid	6.13	0	0.12	0.07	1.33	12.24	1.542	0.538	0.223428	11.888	77	9	14
Bush bean	Phaseolus vulgaris	N36	1.76343	40.31	Huye, ruhashya, ruhashya, Rugarama, Bushbean	6.03	0	0.056	0.07	1.435	14.535	1.922	0.72	0.414938	12.024	74	10	16
Soybean	Glycine max	N37	1.76343	40.32	Huye, ruhashya, ruhashya, Rugarama, Soybean	5.85	0	0.352	0.077	1.635	16.065	1.952	0.492	0.287265	13.896	72	12	16
Soybean	Glycine max	N38	1.76343	40.33	Huye, ruhashya, ruhashya, Rugarama, Soybean	5.79	0	0.168	0.056	1.295	13.005	1.444	0.524	0.159591	10.328	74	12	14
Soybean	Glycine max	N39	1.76343	40.34	Huye, rusatira, kiruhura, Field I, soil sampling	5.85	0	0.128	0.07	1.46	18.36	1.67	0.522	0.893712	12.104	72	13	15
Soybean	Glycine max	N40	1.76343	40.35	Huye, ruhashya, ruhashya, Rugarama, Soil sampling	6.03	0	0.16	0.077	1.505	10.3275	2.044	0.76	0.159591	12.528	74	11	15
Bush bean	Phaseolus vulgaris	N41	1.76343	40.36	Huye, ruhashya, ruhashya, Rugarama, Soil sampling, Field III	5.81	0	0.112	0.063	1.525	16.065	1.628	0.748	0.542611	12.352	76	12	12
Bush bean	Phaseolus vulgaris	N42	1.76343	40.37	Huye, ruhashya, ruhashya, Rugarama, Soil sampling, Field IV	5.33	0.264	0.32	0.049	1.31	12.6225	1.328	0.45	0.223428	11.344	76	12	12
Bush bean	Phaseolus vulgaris	N43	1.76343	40.38	Huye, ruhashya, ruhashya, Rugarama, Soil analysis	5.95	0	0.096	0.049	1.3	15.3	1.76	0.406	0.0638366	10.736	82	8	10
Soybean	Glycine max	N44	1.76343	40.39	Huye, rusatira, kiruhura, umuremera	6.15	0	0.192	0.063	1.405	19.5075	1.804	0.292	0.414938	11.864	76	10	14
Bush bean	Phaseolus vulgaris	N45	1.76343	40.40	Huye, ruhashya, ruhashya, Rugarama, Bushbean	5.79	0	0.176	0.063	1.56	19.5075	1.63	0.542	0.19151	11.072	76	12	12
Pigeo Pea	Pisum sativum	N46	1.76343	40.41	Huye, Ruhashya, Rugarama, Pigeon pea	5.27	0.208	0.256	0.063	1.28	10.71	0.982	0.476	0.0319183	9.728	78	10	12
Soybean	Glycine max	N47	1.76343	40.42	Huye, Ruhashya, Rugarama, soybean	5.41	0.136	0.416	0.063	1.255	13.3875	1.058	0.402	0.19151	10.936	78	10	12
Cowpea	Vigna unguiculata	N48	1.76343	40.43	Huye, Ruhashya, Rugarama, cowpea	6.2	0	0.096	0.028	1.185	13.005	3.216	1.344	0.478774	15.768	72	4	24
Cowpea	Vigna unguiculata	N49	1.76343	40.44	Huye, Ruhashya, Ruhasya, Rugarama, cowpea	6.09	0	0.048	0.063	1.31	52.02	2.12	0.818	0.19151	12.648	80	5	15
Soybean	Glycine max	N50	1.76343	40.45	Gisagara, Save, Shyanda, Taba, SB	5.57	0	0.096	0.063	1.785	26.775	2.642	0.952	0.351101	17.64	71	13	16
Bush bean	Phaseolus vulgaris	N51	1.76343	40.46	Gisagara, Save, Shyanda, Taba, Bush bean	6.41	0	0.064	0.105	2.84	61.965	4.494	1.516	0.766039	23.056	70	11	19
Pigeo Pea	Pisum sativum	N52	1.76343	40.47	Gisagara, Save, Shyanda, Taba, pigeonpea	6.55	0	0.064	0.091	2.445	36.3375	3.61	1.698	0.606447	20.496	72	11	17
Groundnut	Arachis hypogaea	N53	1.76343	40.48	Gisagara, Save, Shyanda, Taba, Groundnut	6.34	0	0.032	0.042	2.35	47.8125	3.362	1.82	2.29812	20.784	74	9	17
Soybean	Glycine max	N54	1.76343	40.49	Huye, mukura, Bukomeye, Taba, SB	6.16	0	0.232	0.063	1.99	11.475	2.028	0.456	0.766039	14.648	76	9	15
Soybean	Glycine max	N55	2.76343	85.1	Huye, Ruhashya, Ruhashya, Rugarama, soybean	5.77	0	0.152	0.049	1.19	13.3875	1.158	0.592	0.223428	10.864	80	7	13
Bush bean	Phaseolus vulgaris	N56	1.76343	40.49	Gisagara, Save, shyanda, Taba, Bushbean	6.3	0	0.144	0.091	2.225	10.3275	2.876	1.072	0.861794	17.552	70	9	21
Groundnut	Arachis hypogaea	N57	1.76343	40.50	Gisagara, Save, shyanda, Taba, Arashides	6.08	0	0.08	0.063	2.05	6.12	2.624	1.212	0.0319183	20.336	70	9	21
Soybean	Glycine max	N58	1.76343	40.51	Gisagara, Save, shyanda, Taba, Soybean	5.78	0	0.088	0.147	2.795	10.71	3.03	1.038	0.638366	20.936	70	11	19
Soybean	Glycine max	N59	2.76343	40.52	Gisagara, Save, shyanda, Taba, Soybean	5.73	0	0.104	0.063	1.885	6.885	3.01	1.046	0.351101	17.616	70	11	19
Groundnut	Arachis hypogaea	N60	1.76343	40.53	Gisagara, Save, shyanda, Taba, Arachides	6.14	0	0.104	0.105	2.045	10.71	2.944	0.998	0.702202	19.688	70	9	21
Pigeo Pea	Pisum sativum	N61	1.76343	40.54	Huye, Ruhashya, Rugarama, Amashaza, field VI, soil sampling	6.03	0	0.136	0.049	1.325	6.885	1.524	0.746	0.0638366	13.176	76	7	17
Pigeo Pea	Pisum sativum	N62	3.76343	90.5	Huye, Ruhashya, Rugarama, Amashaza, field VII, soil sampling	6.06	0	0.024	0.049	1.325	10.71	1.736	0.776	0.127673	11.384	76	9	15
Groundnut	Arachis hypogaea	N63	2.76343	85.1	Gisagara, Save, Taba, Ubunyobwa, Field soil sampling	5.92	0	0.096	0.063	1.91	4.59	2.822	1.036	0.159591	17.96	74	7	19
Bush bean	Phaseolus vulgaris	N64	1.76343	40.57	Gisagara, Save, Taba, BB, Field soil sampling (Strain 2 (S2))	5.98	0	0.088	0.07	2.1	7.65	2.824	0.934	0.319183	19.192	74	7	19
Groundnut	Arachis hypogaea	N65	1.76343	40.58	Gisagara, Save, Taba, Ubunyobwa, Field soil sampling	5.6	0	0.096	0.091	2.43	4.59	3.092	1.148	0.542611	23.248	72	9	19
Pigeo Pea	Pisum sativum	N66	1.76343	40.59	Gisagara, Save, Taba, Amashaza66, Field soil sampling	5.84	0	0.096	0.119	2.4	9.5625	2.474	1.17	0.638366	19.28	72	10	18
Soybean	Glycine max	N67	1.76343	40.60	Huye, Mukura, Bukomeye, Taba, SB, Field soil sampling	5.21	0.488	0.44	0.091	2.105	16.83	1.328	0.596	0.478774	15.992	74	11	15
Bush bean	Phaseolus vulgaris	N68	1.76343	40.61	Mukura, Bukomeye, Taba, BB, Field soil sampling	5.05	0.712	0.408	0.105	2.265	13.77	1.506	0.584	0.383019	17.832	74	11	15
Pigeo Pea	Pisum sativum	N69	3.76343	90.5	Huye, Mukura, Bukomeye, Taba, Amashaza, Field soil sampling	5.92	0	0.24	0.112	2.255	11.475	2.2	0.892	0.287265	17.92	70	11	19
Climbing bean	Phaseolus vulgaris	N70	2.76343	85.1	Huye, Mukura, Bukomeye, Taba, CB, Field soil sampling	6.3	0	0.112	0.154	2.115	18.7425	3.054	0.648	1.69167	16.344	74	9	17
Soybean	Glycine max	N71	2.76343	85.2	Huye, Mukura, Bukomeye, Taba, Soybean	4.94	2.272	0.592	0.147	2.235	11.8575	1.04	0.34	0.351101	11.544	74	11	15
Climbing bean	Phaseolus vulgaris	N72	1.76343	40.61	Huye, Mukura, Bukomeye, Taba, Climbing bean	5.17	0.72	0.44	0.105	2.4	16.065	1.6	0.62	0.766039	12.96	73	10	17
Bush bean	Phaseolus vulgaris	N73	1.76343	40.62	Huye, Mukura, Bukomeye, Taba, Bushbean	5.3	0.224	0.144	0.084	2.245	17.595	2.18	0.72	0.734121	13.36	75	10	15
Bush bean	Phaseolus vulgaris	N74	1.76343	40.63	Huye, Ruhashya, Rugarama, Soybean	5.82	0	0.224	0.098	1.71	14.9175	2.12	0.76	0.414938	10.08	77	8	15
Soybean	Glycine max	N76	1.76343	40.65	Huye, Mukura, Bukomeye, Taba, SB	5.12	0.696	0.632	0.091	2.15	13.005	1.98	0.3	0.319183	13.392	75	8	17
Cowpea	Vigna unguiculata	N77	1.76343	40.66	Huye, Mukura, Bukomeye, Taba, Cowpean	5.2	1.024	0.592	0.126	2.245	10.3275	1.8	0.38	0.287265	15.064	73	10	17
Bush bean	Phaseolus vulgaris	N78	2.76343	85.1	Huye, Mukura, Bukomeye, Taba, Bushbean	6.17	0	0.048	0.07	1.935	7.65	4.64	0.74	1.02139	12.352	75	10	15
Bush bean	Phaseolus vulgaris	N79	1.76343	40.60	Bugesera, Ntarama, kanzenze, Kabaha, Bushbean	5.96	0	0.128	0.098	1.22	6.12	1.58	0.56	0.510693	6.272	77	10	13
Groundnut	Arachis hypogaea	N80	1.76343	40.61	Bugesera, Ntarama, kanzenze, Kabaha, Groundnuts	4.19	1	0.688	0.056	0.71	9.945	0.5	0.18	0.159591	5.2	79	8	13
Bush bean	Phaseolus vulgaris	N81	1.76343	40.62	Bugesera, Ntarama, kanzenze, Kabaha, Bushbean	5.89	0	0.08	0.105	1.13	8.415	1.22	0.48	0.542611	5.576	79	8	13
Cowpea	Vigna unguiculata	N82	1.76343	40.63	Bugesera, Mayange, Kibirizi, Kibirizi, Cowpea	7.39	0	0.144	0.014	0.655	21.42	3.72	0.6	0.446856	3.184	84	5	11
Soybean	Glycine max	N83	1.76343	40.64	Bugesera, Mayange, Kibirizi, Kibirizi, Soybean	5.64	0	0.072	0.028	0.8	10.3275	0.76	0.22	0.606447	2.944	82	5	13
Cowpea	Vigna unguiculata	N84	1.76343	40.65	Bugesera, Mayange, Kibirizi, Kibirizi, Cowp& Bush B	5.8	0	0.144	0.042	0.715	12.24	0.64	0.16	0.255346	3.336	82	5	13
Bush bean	Phaseolus vulgaris	N85	1.76343	40.66	Bugesera, Mayange, Kibirizi, Kibirizi, Cowp& Bush B	5.8	0	0.144	0.042	0.715	12.24	0.64	0.16	0.255346	3.336	82	5	13
Desmodium		N86	1.76343	40.67	Bugesera, Mayange, Kibirizi, Kibirizi, Desmodium	6	0	0.048	0.049	0.96	9.18	0.92	0.32	0.223428	3.64	82	5	13
Groundnut	Phaseolus vulgaris	N87	1.76343	40.68	Bugesera, Mayange, Kibirizi, Kibirizi, Groundnuts	5.31	0	0.168	0.035	0.98	10.3275	1.14	0.22	0.19151	3.816	78	7	15
Soybean	Glycine max	N88	1.76343	40.69	Bugesera, Gashora, Kagomari, akagako, soybean (Strain 3 (S3)	6.39	0	0.136	0.056	1.01	19.125	1.76	0.3	0.574529	6.384	82	7	11
Bush bean	Phaseolus vulgaris	N89	1.76343	40.70	Bugesera, Gashora, Kagomari, akagako, Bushbean	7.53	0	0.064	0.077	1.605	51.6375	2.7	0.96	0.893712	8.32	80	9	11
Soybean	Glycine max	N90	1.76343	40.71	Bugesera, Gashora, Kagomari, akagako, Soybean	7.35	0	0.112	0.098	1.835	24.48	2.36	0.78	0.670284	8.744	80	9	11
Soybean	Glycine max	N91	1.76343	40.72	Bugesera, Gashora, Kagomari, akagako, Soybean	7.56	0	0.112	0.14	2.3	103.658	3.68	0.74	0.766039	8.744	86	7	7

## Sheet: Data for PCA 
Scientific name	Sites	Rank	pH water	Al3+(meq/100g)	H+ (meq/100g)	Total.N(%)	Org.C(%)	Av.P(ppm)	Ca(meq/100g)	Mg(meq/100g)	K(meq/100g)	CEC(meq/100g)	Sand (%)	Silt (%)	Clay(%)
Arachis hypogaea1	Gisagara	40.48	6.34	0	0.032	0.042	2.35	47.8125	3.362	1.82	2.29812	20.784	74	9	17
Arachis hypogaea2	Gisagara	40.5	6.08	0	0.08	0.063	2.05	6.12	2.624	1.212	0.0319183	20.336	70	9	21
Arachis hypogaea3	Gisagara	40.53	6.14	0	0.104	0.105	2.045	10.71	2.944	0.998	0.702202	19.688	70	9	21
Arachis hypogaea4	Gisagara	85.1	5.92	0	0.096	0.063	1.91	4.59	2.822	1.036	0.159591	17.96	74	7	19
Arachis hypogaea5	Gisagara	40.58	5.6	0	0.096	0.091	2.43	4.59	3.092	1.148	0.542611	23.248	72	9	19
Arachis hypogaea6	Bugesera	40.61	4.19	1	0.688	0.056	0.71	9.945	0.5	0.18	0.159591	5.2	79	8	13
Glycine max1	Nyaruguru	40.9	5.07	0.584	0.528	0.105	2.58	15.6825	1.426	0.242	0.159591	14.744	71	9	20
Glycine max2	Kibeho	40.14	5.76	0	0.232	0.084	1.59	21.0375	1.586	0.72	0.574529	13.24	66	12	22
Glycine max3	Nyaruguru	40.25	5.2	0.664	0.544	0.091	1.555	12.24	0.7	0.336	0.0638366	12.88	68	10	22
Glycine max4	Huye	40.32	5.85	0	0.352	0.077	1.635	16.065	1.952	0.492	0.287265	13.896	72	12	16
Glycine max5	Huye	40.33	5.79	0	0.168	0.056	1.295	13.005	1.444	0.524	0.159591	10.328	74	12	14
Glycine max6	Huye	40.34	5.85	0	0.128	0.07	1.46	18.36	1.67	0.522	0.893712	12.104	72	13	15
Glycine max7	Huye	40.35	6.03	0	0.16	0.077	1.505	10.3275	2.044	0.76	0.159591	12.528	74	11	15
Glycine max8	Huye	40.39	6.15	0	0.192	0.063	1.405	19.5075	1.804	0.292	0.414938	11.864	76	10	14
Glycine max9	Huye	40.42	5.41	0.136	0.416	0.063	1.255	13.3875	1.058	0.402	0.19151	10.936	78	10	12
Glycine max10	Gisagara	40.45	5.57	0	0.096	0.063	1.785	26.775	2.642	0.952	0.351101	17.64	71	13	16
Glycine max11	Huye	40.49	6.16	0	0.232	0.063	1.99	11.475	2.028	0.456	0.766039	14.648	76	9	15
Glycine max12	Huye	85.1	5.77	0	0.152	0.049	1.19	13.3875	1.158	0.592	0.223428	10.864	80	7	13
Glycine max13	Gisagara	40.51	5.78	0	0.088	0.147	2.795	10.71	3.03	1.038	0.638366	20.936	70	11	19
Glycine max14	Gisagara	40.52	5.73	0	0.104	0.063	1.885	6.885	3.01	1.046	0.351101	17.616	70	11	19
Glycine max15	Huye	40.6	5.21	0.488	0.44	0.091	2.105	16.83	1.328	0.596	0.478774	15.992	74	11	15
Glycine max16	Huye	85.2	4.94	2.272	0.592	0.147	2.235	11.8575	1.04	0.34	0.351101	11.544	74	11	15
Glycine max17	Huye	40.65	5.12	0.696	0.632	0.091	2.15	13.005	1.98	0.3	0.319183	13.392	75	8	17
Glycine max18	Bugesera	40.64	5.64	0	0.072	0.028	0.8	10.3275	0.76	0.22	0.606447	2.944	82	5	13
Glycine max19	Bugesera	40.69	6.39	0	0.136	0.056	1.01	19.125	1.76	0.3	0.574529	6.384	82	7	11
Glycine max20	Bugesera	40.71	7.35	0	0.112	0.098	1.835	24.48	2.36	0.78	0.670284	8.744	80	9	11
Glycine max21	Bugesera	40.72	7.56	0	0.112	0.14	2.3	103.658	3.68	0.74	0.766039	8.744	86	7	7
Phaseolus vulgaris1	Nyaruguru	40.6	5.81	0	0.048	0.063	1.63	9.5625	2.02	0.702	0.638366	13.48	64	12	24
Phaseolus vulgaris2	Nyaruguru	40.8	5.91	0	0.08	0.084	1.95	13.77	1.82	0.48	1.43632	10.952	70	8	22
Phaseolus vulgaris3	Nyaruguru	85	5.83	0	0.064	0.21	3.065	26.01	2.886	0.856	1.02139	15.872	70	12	18
Phaseolus vulgaris4	Nyaruguru	40.6	5.26	0.464	0.312	0.077	1.745	11.8575	1.436	0.296	0.223428	14.336	60	11	29
Phaseolus vulgaris5	Nyaruguru	85	5.45	0	0.064	0.091	2.055	11.0925	1.472	0.856	0.734121	13.208	70	9	21
Phaseolus vulgaris6	Nyaruguru	85.1	5.02	0.68	0.424	0.091	1.84	21.0375	0.642	0.272	0.478774	10.2	70	8	22
Phaseolus vulgaris7	Nyaruguru	40.8	5.95	0	0.28	0.077	1.965	8.0325	1.562	0.35	0.223428	13.752	70	8	22
Phaseolus vulgaris8	Nyaruguru	40.9	5.36	0.416	0.224	0.091	1.79	14.1525	1.04	0.722	0.510693	16.648	62	10	28
Phaseolus vulgaris9	Nyaruguru	40.1	6.16	0	0.104	0.084	2.135	19.5075	2.068	0.792	0.989467	11.384	62	12	26
Phaseolus vulgaris10	Kibeho	40.13	6.05	0	0.104	0.077	1.935	18.7425	1.634	0.778	0.478774	12.864	67	9	24
Phaseolus vulgaris11	Kibeho	40.15	6.08	0	0.08	0.063	1.48	10.3275	1.15	0.712	0.606447	11.2	68	10	22
Phaseolus vulgaris12	Nyaruguru	40.16	6.3	0	0.296	0.077	2.09	24.48	1.118	0.684	0.446856	11.808	68	8	24
Phaseolus vulgaris13	Nyaruguru	40.17	5.89	0	0.104	0.077	1.85	16.83	1.244	0.792	0.638366	13.96	70	10	20
Phaseolus vulgaris14	Nyaruguru	40.18	5.77	0	0.0056	0.056	1.215	19.89	1.042	0.476	0.766039	10.12	63	9	28
Phaseolus vulgaris15	Nyaruguru	40.19	6.01	0	0.216	0.077	1.795	13.3875	1.27	0.462	0.127673	13.048	69	11	20
Phaseolus vulgaris16	Nyaruguru	40.2	6.12	0	0.128	0.175	3.605	29.07	1.75	0.744	0.574529	16.424	71	11	18
Phaseolus vulgaris17	Nyaruguru	40.21	5.36	0.12	0.312	0.098	2.255	36.72	1.712	0.442	0.92563	12.288	69	11	20
Phaseolus vulgaris18	Nyaruguru	40.22	5.4	0.36	0.288	0.119	2.54	23.715	1.604	0.55	0.574529	13.824	67	13	20
Phaseolus vulgaris19	Nyaruguru	40.23	6.59	0	0.24	0.119	2.935	24.0975	2.662	0.91	0.829876	14.328	70	12	18
Phaseolus vulgaris20	Nyaruguru	40.26	5.29	0.128	0.536	0.091	1.52	33.2775	0.978	0.43	0.383019	12.024	68	10	22
Phaseolus vulgaris21	Nyaruguru	40.27	4.91	1.672	0.848	0.091	1.73	17.595	0.672	0.166	0.255346	12.408	68	10	22
Phaseolus vulgaris22	Nyaruguru	40.28	6.49	0	0.112	0.161	3.465	63.495	3.564	1.202	1.18098	17.144	72	10	18
Phaseolus vulgaris23	Huye	40.29	5.81	0	0.112	0.077	1.265	16.4475	1.432	0.544	0.638366	11.992	73	11	16
Phaseolus vulgaris24	Huye	40.31	6.03	0	0.056	0.07	1.435	14.535	1.922	0.72	0.414938	12.024	74	10	16
Phaseolus vulgaris25	Huye	40.36	5.81	0	0.112	0.063	1.525	16.065	1.628	0.748	0.542611	12.352	76	12	12
Phaseolus vulgaris26	Huye	40.37	5.33	0.264	0.32	0.049	1.31	12.6225	1.328	0.45	0.223428	11.344	76	12	12
Phaseolus vulgaris27	Huye	40.38	5.95	0	0.096	0.049	1.3	15.3	1.76	0.406	0.0638366	10.736	82	8	10
Phaseolus vulgaris28	Huye	40.4	5.79	0	0.176	0.063	1.56	19.5075	1.63	0.542	0.19151	11.072	76	12	12
Phaseolus vulgaris29	Gisagara	40.46	6.41	0	0.064	0.105	2.84	61.965	4.494	1.516	0.766039	23.056	70	11	19
Phaseolus vulgaris30	Gisagara	40.49	6.3	0	0.144	0.091	2.225	10.3275	2.876	1.072	0.861794	17.552	70	9	21
Phaseolus vulgaris31	Gisagara	40.57	5.98	0	0.088	0.07	2.1	7.65	2.824	0.934	0.319183	19.192	74	7	19
Phaseolus vulgaris32	Huye	40.61	5.05	0.712	0.408	0.105	2.265	13.77	1.506	0.584	0.383019	17.832	74	11	15
Phaseolus vulgaris33	Huye	85.1	6.3	0	0.112	0.154	2.115	18.7425	3.054	0.648	1.69167	16.344	74	9	17
Phaseolus vulgaris34	Huye	40.61	5.17	0.72	0.44	0.105	2.4	16.065	1.6	0.62	0.766039	12.96	73	10	17
Phaseolus vulgaris35	Huye	40.62	5.3	0.224	0.144	0.084	2.245	17.595	2.18	0.72	0.734121	13.36	75	10	15
Phaseolus vulgaris36	Huye	40.63	5.82	0	0.224	0.098	1.71	14.9175	2.12	0.76	0.414938	10.08	77	8	15
Phaseolus vulgaris37	Huye	85.1	6.17	0	0.048	0.07	1.935	7.65	4.64	0.74	1.02139	12.352	75	10	15
Phaseolus vulgaris38	Bugesera	40.6	5.96	0	0.128	0.098	1.22	6.12	1.58	0.56	0.510693	6.272	77	10	13
Phaseolus vulgaris39	Bugesera	40.62	5.89	0	0.08	0.105	1.13	8.415	1.22	0.48	0.542611	5.576	79	8	13
Phaseolus vulgaris40	Bugesera	40.66	5.8	0	0.144	0.042	0.715	12.24	0.64	0.16	0.255346	3.336	82	5	13
Phaseolus vulgaris41	Bugesera	40.68	5.31	0	0.168	0.035	0.98	10.3275	1.14	0.22	0.19151	3.816	78	7	15
Phaseolus vulgaris42	Bugesera	40.7	7.53	0	0.064	0.077	1.605	51.6375	2.7	0.96	0.893712	8.32	80	9	11
Pisum sativum1	Nyaruguru	40.7	5.29	0.24	0.296	0.056	1.935	16.4475	1.264	0.444	0.351101	14.616	68	8	24
Pisum sativum2	Nyaruguru	40.5	5.16	0.208	0.544	0.084	1.86	16.065	1.428	0.306	0.510693	15.384	60	12	28
Pisum sativum3	Nyaruguru	40.11	5.4	0.264	0.344	0.084	2.105	16.065	1.152	0.61	0.574529	14.288	72	8	20
Pisum sativum4	Nyaruguru	40.12	6.04	0	0.056	0.098	2.005	24.0975	1.832	0.81	0.478774	17	68	8	24
Pisum sativum5	Nyaruguru	40.24	6.01	0	0.256	0.098	2.3	14.9175	1.076	0.658	0.478774	12.48	70	10	20
Pisum sativum6	Huye	40.3	6.13	0	0.12	0.07	1.33	12.24	1.542	0.538	0.223428	11.888	77	9	14
Pisum sativum7	Huye	40.41	5.27	0.208	0.256	0.063	1.28	10.71	0.982	0.476	0.0319183	9.728	78	10	12
Pisum sativum8	Gisagara	40.47	6.55	0	0.064	0.091	2.445	36.3375	3.61	1.698	0.606447	20.496	72	11	17
Pisum sativum9	Huye	40.54	6.03	0	0.136	0.049	1.325	6.885	1.524	0.746	0.0638366	13.176	76	7	17
Pisum sativum10	Huye	90.5	6.06	0	0.024	0.049	1.325	10.71	1.736	0.776	0.127673	11.384	76	9	15
Pisum sativum11	Gisagara	40.59	5.84	0	0.096	0.119	2.4	9.5625	2.474	1.17	0.638366	19.28	72	10	18
Pisum sativum12	Huye	90.5	5.92	0	0.24	0.112	2.255	11.475	2.2	0.892	0.287265	17.92	70	11	19
Vigna unguiculata1	Huye	40.43	6.2	0	0.096	0.028	1.185	13.005	3.216	1.344	0.478774	15.768	72	4	24
Vigna unguiculata2	Huye	40.44	6.09	0	0.048	0.063	1.31	52.02	2.12	0.818	0.19151	12.648	80	5	15
Vigna unguiculata3	Huye	40.66	5.2	1.024	0.592	0.126	2.245	10.3275	1.8	0.38	0.287265	15.064	73	10	17
Vigna unguiculata4	Bugesera	40.63	7.39	0	0.144	0.014	0.655	21.42	3.72	0.6	0.446856	3.184	84	5	11
Vigna unguiculata5	Bugesera	40.65	5.8	0	0.144	0.042	0.715	12.24	0.64	0.16	0.255346	3.336	82	5	13
